# Supplementary material for: Integrating uterine microbiome and metabolome to advance the understanding of the uterine environment in dairy cows with metritis
Source: Anim Microbiome. 2024 May 27;6:30. doi: 10.1186/s42523-024-00314-7 (PMC11131188; doi:10.1186/s42523-024-00314-7)
Supplement: Supplementary file 1 — Supplementary Material 1 [file 42523_2024_314_MOESM1_ESM.xlsx]

## Sheet: Supplemental Table S3
Metabolite		Fusobacterium	Porphyromonas	Bacteroides		Median	Absolute.Median
phenylacetic acid		0.611	0.718	0.702		0.702	0.702
4-hydroxyphenylacetic acid		0.589	0.706	0.691		0.691	0.691
O-acetylserine		0.581	0.675	0.658		0.658	0.658
pipecolinic acid		0.546	0.669	0.656		0.656	0.656
tyrosol		0.53	0.663	0.652		0.652	0.652
3-(4-hydroxyphenyl)propionic acid		0.419	0.649	0.649		0.649	0.649
hydrocinnamic acid		0.407	0.648	0.649		0.648	0.648
5-aminovaleric acid		0.512	0.651	0.64		0.64	0.64
2,6-diaminopimelic acid		0.458	0.641	0.635		0.635	0.635
2-deoxytetronic acid		0.407	0.633	0.633		0.633	0.633
spermidine		0.621	0.65	0.628		0.628	0.628
arachidonic acid		-0.484	-0.621	-0.611		-0.611	0.611
aconitic acid		0.621	0.594	0.568		0.594	0.594
guanine		0.527	0.605	0.59		0.59	0.59
nicotinamide		-0.343	-0.578	-0.581		-0.578	0.578
piperidone		0.427	0.576	0.569		0.569	0.569
citric acid		-0.568	-0.573	-0.551		-0.568	0.568
indole-3-acetate		0.378	0.565	0.563		0.563	0.563
xylose		0.53	0.575	0.557		0.557	0.557
ile-ile		0.528	0.573	0.556		0.556	0.556
lactic acid		-0.414	-0.552	-0.545		-0.545	0.545
N-acetylaspartic acid		0.568	0.545	0.521		0.545	0.545
erythritol		-0.46	-0.551	-0.539		-0.539	0.539
UDP GlcNAc		-0.423	-0.546	-0.538		-0.538	0.538
isolinoleic acid		0.562	0.533	0.509		0.533	0.533
lactamide		-0.383	-0.536	-0.532		-0.532	0.532
uric acid		-0.217	-0.528	-0.541		-0.528	0.528
urocanic acid		0.603	0.526	0.498		0.526	0.526
xylitol		-0.408	-0.532	-0.524		-0.524	0.524
glucose		-0.406	-0.531	-0.524		-0.524	0.524
cysteine		-0.371	-0.527	-0.523		-0.523	0.523
pantothenic acid		0.538	0.523	0.501		0.523	0.523
cytidine		-0.479	-0.536	-0.521		-0.521	0.521
indole-3-lactate		0.584	0.52	0.492		0.52	0.52
glycolic acid		0.545	0.52	0.497		0.52	0.52
myo-inositol		-0.35	-0.516	-0.514		-0.514	0.514
isocitric acid		-0.433	-0.524	-0.513		-0.513	0.513
phytanic acid		0.443	0.521	0.509		0.509	0.509
serotonin		0.478	0.519	0.503		0.503	0.503
trans-4-hydroxyproline		-0.24	-0.502	-0.511		-0.502	0.502
creatinine		-0.288	-0.502	-0.506		-0.502	0.502
succinic acid		0.5	0.502	0.483		0.5	0.5
glutaric acid		0.499	0.515	0.496		0.499	0.499
nicotinic acid		0.505	0.498	0.478		0.498	0.498
ribose-5-phosphate		-0.261	-0.493	-0.499		-0.493	0.493
O-phosphoserine		0.483	0.509	0.492		0.492	0.492
putrescine		0.541	0.486	0.461		0.486	0.486
ciliatine		-0.308	-0.47	-0.469		-0.469	0.469
indole-3-propionic acid		0.375	0.472	0.464		0.464	0.464
ethanol phosphate		0.558	0.463	0.435		0.463	0.463
linoleic acid		-0.322	-0.465	-0.462		-0.462	0.462
gluconic acid		-0.41	-0.471	-0.459		-0.459	0.459
isothreonic acid		-0.327	-0.452	-0.448		-0.448	0.448
alanine-alanine		0.712	0.447	0.401		0.447	0.447
N-carbamoylaspartate		0.442	0.457	0.441		0.442	0.442
xanthosine		0.487	0.439	0.417		0.439	0.439
undecanoic acid		-0.281	-0.432	-0.431		-0.431	0.431
5-methoxytryptamine		0.488	0.424	0.4		0.424	0.424
cystine		-0.279	-0.424	-0.423		-0.423	0.423
maltotriose		-0.39	-0.434	-0.422		-0.422	0.422
2'-deoxyguanosine		0.496	0.422	0.398		0.422	0.422
fructose		-0.339	-0.422	-0.414		-0.414	0.414
2-aminobutyric acid		0.408	0.417	0.402		0.408	0.408
adenosine		0.282	0.408	0.406		0.406	0.406
beta-alanine		0.361	0.412	0.402		0.402	0.402
3-hydroxybutyric acid		-0.503	-0.397	-0.371		-0.397	0.397
xylulose		-0.259	-0.398	-0.397		-0.397	0.397
guanosine		0.381	0.405	0.391		0.391	0.391
tocopherol alpha-		-0.254	-0.38	-0.379		-0.379	0.379
glycyl-proline		0.413	0.376	0.358		0.376	0.376
2-hydroxybutanoic acid		-0.288	-0.38	-0.375		-0.375	0.375
lactose		-0.373	-0.377	-0.363		-0.373	0.373
fructose-6-phosphate		-0.192	-0.373	-0.378		-0.373	0.373
1-hexadecanol		0.323	0.381	0.373		0.373	0.373
cellobiose		-0.373	-0.372	-0.358		-0.372	0.372
beta-sitosterol		-0.218	-0.369	-0.371		-0.369	0.369
aminomalonate		-0.135	-0.368	-0.378		-0.368	0.368
inosine		0.336	0.378	0.368		0.368	0.368
taurine		-0.206	-0.362	-0.365		-0.362	0.362
quinolinic acid		-0.258	-0.362	-0.359		-0.359	0.359
glucose-1-phosphate		-0.189	-0.358	-0.363		-0.358	0.358
butyrolactam		0.251	0.358	0.356		0.356	0.356
itaconic acid		0.353	0.346	0.332		0.346	0.346
glycerol		-0.236	-0.343	-0.342		-0.342	0.342
conduritol-beta-epoxide		-0.132	-0.341	-0.35		-0.341	0.341
sorbitol		-0.309	-0.349	-0.34		-0.34	0.34
threonic acid		-0.219	-0.335	-0.335		-0.335	0.335
glucose-6-phosphate		-0.197	-0.334	-0.335		-0.334	0.334
glycocyamine		-0.204	-0.333	-0.334		-0.333	0.333
mannose-6-phosphate		0.26	0.338	0.333		0.333	0.333
ribonic acid		-0.209	-0.327	-0.327		-0.327	0.327
proline		-0.044	-0.312	-0.329		-0.312	0.312
trehalose		-0.184	-0.306	-0.307		-0.306	0.306
glycine		-0.072	-0.303	-0.316		-0.303	0.303
phenaceturic acid		-0.19	-0.302	-0.303		-0.302	0.302
docosahexaenoic acid		-0.168	-0.299	-0.301		-0.299	0.299
2-hydroxyhexanoic acid		-0.14	-0.297	-0.303		-0.297	0.297
hippuric acid		-0.206	-0.288	-0.285		-0.285	0.285
pyrophosphate		-0.103	-0.285	-0.294		-0.285	0.285
methanolphosphate		-0.086	-0.285	-0.295		-0.285	0.285
glyceric acid		-0.217	-0.284	-0.281		-0.281	0.281
glycerol-alpha-phosphate		0.283	0.281	0.27		0.281	0.281
lysine		0.233	0.278	0.272		0.272	0.272
glycerol-3-galactoside		0.312	0.271	0.256		0.271	0.271
norvaline		0.228	0.274	0.269		0.269	0.269
hydroxycarbamate		-0.236	-0.271	-0.264		-0.264	0.264
alpha-aminoadipic acid		-0.069	-0.258	-0.269		-0.258	0.258
ribose		-0.267	-0.258	-0.247		-0.258	0.258
citramalic acid		0.244	0.265	0.257		0.257	0.257
1-monopalmitin		-0.097	-0.255	-0.262		-0.255	0.255
lanosterol		-0.117	-0.255	-0.259		-0.255	0.255
oxoproline		-0.117	-0.245	-0.249		-0.245	0.245
N-acetyl-D-galactosamine		0.09	0.205	0.209		0.205	0.205
1-monostearin		-0.054	-0.204	-0.212		-0.204	0.204
2-ketobutyric acid		-0.107	-0.203	-0.206		-0.203	0.203
lyxitol		-0.034	-0.195	-0.204		-0.195	0.195
lactobionic acid		0.129	0.19	0.189		0.189	0.189
kynurenine		0.028	-0.172	-0.187		-0.172	0.172
pyruvic acid		-0.027	-0.163	-0.171		-0.163	0.163
myristic acid		-0.009	-0.097	-0.103		-0.097	0.097
alpha-ketoglutarate		-0.155	0.066	0.087		0.066	0.087
2-deoxypentitol		0.236	-0.055	-0.084		-0.055	0.084
methylmaleic acid		0.384	0.023	-0.016		0.023	0.023
