# Supplementary material for: Integrating uterine microbiome and metabolome to advance the understanding of the uterine environment in dairy cows with metritis
Source: Anim Microbiome. 2024 May 27;6:30. doi: 10.1186/s42523-024-00314-7 (PMC11131188; doi:10.1186/s42523-024-00314-7)
Supplement: Supplementary file 3 — Supplementary Material 3 [file 42523_2024_314_MOESM3_ESM.xlsx]

## Sheet: Supplemental Table S2
		Calving				Diagnosis
Metabolite		P-Value	Adj_P-Value	LDA score		P-Value	Adj_P-Value	LDA score
3-(4-hydroxyphenyl)propionic acid		0.086	0.218	.		< 0.001	< 0.001	0.316
hydrocinnamic acid		0.626	0.747	.		< 0.001	< 0.001	0.307
phenylacetic acid		0.805	0.852	.		< 0.001	< 0.001	0.286
5-aminovaleric acid		0.317	0.477	.		< 0.001	< 0.001	0.277
4-hydroxyphenylacetic acid		0.04	0.136	.		< 0.001	< 0.001	0.27
2-deoxytetronic acid		0.041	0.136	.		< 0.001	< 0.001	0.269
pipecolinic acid		0.473	0.626	.		< 0.001	< 0.001	0.259
2,6-diaminopimelic acid		0.318	0.477	.		< 0.001	< 0.001	0.254
ile-ile		0.02	0.097	.		< 0.001	< 0.001	0.248
piperidone		0.189	0.339	.		< 0.001	< 0.001	0.245
tyrosol		0.848	0.886	.		< 0.001	< 0.001	0.245
xylose		0.38	0.55	.		< 0.001	< 0.001	0.241
O-acetylserine		0.668	0.767	.		< 0.001	< 0.001	0.239
indole-3-acetate		0.894	0.926	.		< 0.001	< 0.001	0.236
guanine		0.518	0.658	.		< 0.001	< 0.001	0.234
spermidine		0.212	0.37	.		< 0.001	< 0.001	0.23
phytanic acid		0.092	0.22	.		< 0.001	< 0.001	0.227
aconitic acid		0.127	0.262	.		< 0.001	< 0.001	0.201
adenosine		0.459	0.62	.		< 0.001	< 0.001	0.201
isolinoleic acid		0.245	0.412	.		< 0.001	< 0.001	0.199
5-methoxytryptamine		0.358	0.529	.		< 0.001	< 0.001	0.199
N-acetylaspartic acid		0.011	0.07	.		< 0.001	< 0.001	0.197
serotonin		0.14	0.275	.		< 0.001	< 0.001	0.194
glycolic acid		0.007	0.053	.		< 0.001	< 0.001	0.192
urocanic acid		0.002	0.023	0.104		< 0.001	< 0.001	0.192
indole-3-lactate		0.086	0.218	.		< 0.001	< 0.001	0.192
indole-3-propionic acid		0.107	0.232	.		< 0.001	< 0.001	0.192
O-phosphoserine		0.469	0.626	.		< 0.001	< 0.001	0.191
norvaline		0.174	0.324	.		0.001	0.002	0.188
glutaric acid		0.008	0.058	.		< 0.001	< 0.001	0.186
arachidonic acid		0.487	0.635	.		< 0.001	< 0.001	-0.185
succinic acid		0.038	0.136	.		< 0.001	< 0.001	0.183
2-aminobutyric acid		0.018	0.093	.		< 0.001	< 0.001	0.183
pantothenic acid		< 0.001	0.007	0.138		< 0.001	< 0.001	0.182
N-carbamoylaspartate		0.105	0.232	.		< 0.001	< 0.001	0.179
nicotinamide		0.649	0.761	.		< 0.001	< 0.001	-0.178
mannose-6-phosphate		0.451	0.62	.		< 0.001	< 0.001	0.176
lactic acid		0.006	0.053	.		< 0.001	< 0.001	-0.171
nicotinic acid		0.023	0.103	.		< 0.001	< 0.001	0.17
trans-4-hydroxyproline		0.554	0.681	.		< 0.001	< 0.001	-0.169
lactamide		< 0.001	0.004	0.139		< 0.001	< 0.001	-0.166
putrescine		0.608	0.728	.		< 0.001	< 0.001	0.166
xylitol		0.001	0.016	0.108		< 0.001	< 0.001	-0.164
uric acid		0.516	0.658	.		< 0.001	< 0.001	-0.164
beta-alanine		0.439	0.61	.		< 0.001	0.001	0.163
aminomalonate		0.011	0.07	.		< 0.001	< 0.001	-0.161
xanthosine		0.459	0.62	.		< 0.001	0.001	0.161
ribose-5-phosphate		0.654	0.761	.		< 0.001	< 0.001	-0.161
erythritol		< 0.001	0.003	0.172		< 0.001	< 0.001	-0.16
isocitric acid		0.021	0.098	.		< 0.001	< 0.001	-0.159
creatinine		< 0.001	0.004	0.153		< 0.001	< 0.001	-0.158
UDP GlcNAc		0.301	0.465	.		< 0.001	< 0.001	-0.157
itaconic acid		0.785	0.841	.		< 0.001	0.001	0.156
cysteine		0.053	0.159	.		< 0.001	< 0.001	-0.155
N-acetyl-D-galactosamine		0.005	0.046	0.124		0.001	0.002	0.155
ethanol phosphate		0.186	0.339	.		< 0.001	< 0.001	0.15
deoxycholic acid		0.487	0.635	.		0.003	0.007	0.149
ciliatine		0.53	0.664	.		< 0.001	< 0.001	-0.148
1-hexadecanol		0.004	0.039	0.119		0.002	0.005	0.146
butyrolactam		0.041	0.136	.		0.006	0.013	0.146
glycerol-alpha-phosphate		0.654	0.761	.		< 0.001	0.001	0.145
myo-inositol		0.001	0.017	0.128		< 0.001	< 0.001	-0.145
inosine		0.485	0.635	.		0.001	0.002	0.145
glucose		0.065	0.189	.		< 0.001	< 0.001	-0.144
2-monopalmitin		0.435	0.608	.		0.006	0.013	0.143
guanosine		0.428	0.605	.		0.001	0.001	0.141
xylulose		0.964	0.971	.		< 0.001	< 0.001	-0.139
linoleic acid		0.654	0.761	.		< 0.001	< 0.001	-0.138
cystine		0.092	0.22	.		< 0.001	< 0.001	-0.138
lysine		0.38	0.55	.		< 0.001	< 0.001	0.138
lactobionic acid		0.037	0.136	.		0.006	0.011	0.138
gluconic acid		0.044	0.144	.		< 0.001	< 0.001	-0.137
cytidine		0.314	0.477	.		< 0.001	< 0.001	-0.137
glycyl-proline		0.692	0.781	.		< 0.001	0.001	0.137
2'-deoxyguanosine		0.198	0.35	.		0.001	0.002	0.134
octadecanol		0.028	0.122	.		0.012	0.023	0.134
alanine-alanine		0.431	0.606	.		0.001	0.002	0.132
glycine		0.081	0.215	.		< 0.001	< 0.001	-0.131
undecanoic acid		< 0.001	0.007	0.129		< 0.001	< 0.001	-0.128
citric acid		0.101	0.227	.		< 0.001	< 0.001	-0.127
alpha-ketoglutarate		0.726	0.805	.		0.021	0.037	0.126
oleamide		0.656	0.761	.		0.015	0.027	0.125
fructose		0.032	0.135	.		< 0.001	< 0.001	-0.124
glycerol-3-galactoside		0.673	0.767	.		0.002	0.005	0.123
taurine		0.543	0.674	.		< 0.001	< 0.001	-0.122
beta-sitosterol		0.121	0.255	.		< 0.001	< 0.001	-0.122
proline		0.092	0.22	.		< 0.001	< 0.001	-0.121
2-hydroxybutanoic acid		0.005	0.046	0.081		< 0.001	< 0.001	-0.12
2-ketoisovaleric acid		0.05	0.154	.		0.004	0.008	0.12
lauric acid		0.554	0.681	.		0.009	0.017	0.118
citramalic acid		< 0.001	0.007	0.14		0.03	0.051	0.117
tryptophan		0.071	0.194	.		0.006	0.012	0.115
2-hydroxyhexanoic acid		0.344	0.512	.		< 0.001	< 0.001	-0.114
fructose-6-phosphate		0.964	0.971	.		< 0.001	< 0.001	-0.114
isothreonic acid		< 0.001	0.007	0.138		< 0.001	< 0.001	-0.113
tocopherol alpha-		0.021	0.098	.		< 0.001	< 0.001	-0.113
glycerol		0.017	0.091	.		< 0.001	< 0.001	-0.112
conduritol-beta-epoxide		0.596	0.718	.		< 0.001	< 0.001	-0.112
glucose-1-phosphate		0.16	0.305	.		< 0.001	0.001	-0.112
citrulline		0.01	0.069	.		0.011	0.022	0.11
benzoic acid		< 0.001	0.007	0.126		< 0.001	< 0.001	0.109
1-monopalmitin		0.25	0.413	.		0.001	0.002	-0.108
docosahexaenoic acid		0.137	0.273	.		< 0.001	< 0.001	-0.108
galactose-6-phosphate		0.041	0.136	.		0.009	0.017	0.105
pyrophosphate		0.068	0.19	.		0.001	0.002	-0.104
maltotriose		0.155	0.3	.		< 0.001	< 0.001	-0.103
fumaric acid		0.012	0.075	.		0.007	0.014	0.103
quinolinic acid		0.005	0.046	0.11		< 0.001	< 0.001	-0.103
glyceric acid		0.585	0.708	.		0.002	0.003	-0.101
cellobiose		0.99	0.99	.		< 0.001	< 0.001	-0.101
lactose		0.745	0.813	.		< 0.001	0.001	-0.101
oleic acid		0.067	0.19	.		0.024	0.041	0.1
methanolphosphate		0.503	0.653	.		< 0.001	< 0.001	-0.099
p-tolyl glucuronide		0.004	0.039	0.097		0.015	0.028	0.099
alpha-aminoadipic acid		0.092	0.22	.		< 0.001	0.001	-0.098
1-monostearin		0.048	0.153	.		0.001	0.003	-0.098
trehalose		0.017	0.091	.		< 0.001	< 0.001	-0.093
lyxitol		0.001	0.017	0.109		0.003	0.007	-0.089
glycocyamine		0.745	0.813	.		0.001	0.002	-0.089
oxoproline		0.394	0.567	.		0.001	0.002	-0.088
ribonic acid		< 0.001	0.009	0.128		0.001	0.002	-0.088
stearic acid		0.108	0.232	.		0.027	0.046	0.085
lanosterol		0.016	0.09	.		0.001	0.001	-0.085
glucose-6-phosphate		0.99	0.99	.		< 0.001	0.001	-0.084
sorbitol		0.007	0.053	.		0.001	0.003	-0.084
3-hydroxybutyric acid		0.242	0.411	.		0.003	0.006	-0.079
methionine sulfoxide		0.014	0.084	.		0.03	0.051	0.078
4-hydroxybutyric acid		0.2	0.352	.		0.001	0.003	-0.078
phenaceturic acid		0.003	0.037	0.1		< 0.001	< 0.001	-0.078
threonic acid		0.05	0.153	.		0.002	0.004	-0.074
ethanolamine		0.037	0.136	.		< 0.001	< 0.001	-0.074
valine		0.463	0.622	.		0.014	0.026	0.074
pyrrole-2-carboxylic acid		0.295	0.461	.		< 0.001	0.001	-0.074
2-deoxypentitol		< 0.001	0.003	0.153		0.001	0.001	-0.07
3-hydroxy-3-methylglutaric acid		0.001	0.012	0.133		0.007	0.013	-0.068
pyruvic acid		0.016	0.09	.		0.001	0.002	-0.065
N-acetylglycine		0.066	0.189	.		0.023	0.04	-0.065
hippuric acid		0.912	0.938	.		0.001	0.001	-0.064
cholesterol		0.79	0.843	.		0.006	0.011	-0.063
myristic acid		0.1	0.227	.		< 0.001	0.001	-0.062
kynurenine		0.164	0.31	.		0.019	0.033	-0.059
2-ketobutyric acid		0.964	0.971	.		0.014	0.026	-0.058
isoleucine		0.447	0.618	.		< 0.001	0.001	-0.058
methylmaleic acid		0.775	0.838	.		0.018	0.033	-0.057
ribose		0.428	0.605	.		0.003	0.007	-0.057
fructose-1-phosphate		0.574	0.698	.		0.018	0.033	-0.056
dihydroxyacetone		0.701	0.789	.		0.025	0.043	-0.049
hydroxycarbamate		0.073	0.197	.		0.003	0.006	-0.048
phosphoenolpyruvate		0.263	0.433	.		0.024	0.041	-0.047
allantoic acid		0.011	0.071	.		0.029	0.05	-0.043
tryptophol		0.08	0.214	.		0.007	0.013	-0.04
lithocholic acid		0.104	0.231	.		0.014	0.026	-0.033
xanthine		0.108	0.232	.		0.902	0.924	.
uridine		0.239	0.409	.		0.974	0.974	.
urea		0.084	0.218	.		0.52	0.608	.
uracil		0.455	0.62	.		0.398	0.491	.
tyrosine		0.019	0.097	.		0.524	0.608	.
thymine		0.039	0.136	.		0.696	0.766	.
thymidine		0.246	0.412	.		0.075	0.114	.
threonine		0.099	0.227	.		0.917	0.933	.
threitol		0.006	0.05	0.134		0.38	0.474	.
tagatose		< 0.001	0.007	0.114		0.285	0.366	.
sucrose		0.002	0.023	0.104		0.107	0.158	.
succinate semialdehyde		0.721	0.803	.		0.649	0.73	.
squalene		0.692	0.781	.		0.093	0.14	.
sophorose		0.511	0.657	.		0.042	0.066	.
serine		0.156	0.3	.		0.314	0.401	.
sarcosine		0.002	0.023	0.098		0.409	0.497	.
ribulose-5-phosphate		0.658	0.761	.		0.938	0.942	.
ribitol		< 0.001	0.007	0.132		0.403	0.493	.
pseudo uridine		0.127	0.262	.		0.37	0.463	.
pimelic acid		0.25	0.413	.		0.682	0.757	.
p-hydroxylphenyllactic acid		0.033	0.135	.		0.696	0.766	.
phosphoethanolamine		0.75	0.814	.		0.185	0.254	.
phosphate		0.721	0.803	.		0.524	0.608	.
phenylethylamine		0.048	0.153	.		0.451	0.543	.
phenylalanine		0.037	0.136	.		0.491	0.583	.
pentitol		0.187	0.339	.		0.187	0.256	.
pentadecanoic acid		0.091	0.22	.		0.059	0.092	.
parabanic acid		0.022	0.103	.		0.033	0.055	.
palmitoleic acid		0.307	0.471	.		0.133	0.193	.
palmitic acid		0.009	0.064	.		0.775	0.824	.
oxalic acid		0.317	0.477	.		0.034	0.056	.
orotic acid		0.057	0.169	.		0.228	0.303	.
ornithine		0.528	0.664	.		0.902	0.924	.
octadecylglycerol		0.1	0.227	.		0.062	0.096	.
nonadecanoic acid		0.035	0.136	.		0.162	0.228	.
n-epsilon-trimethyllysine		0.364	0.536	.		0.572	0.649	.
N-acetylornithine		0.38	0.55	.		0.85	0.885	.
N-acetylmannosamine		0.036	0.136	.		0.823	0.863	.
Mevalonic acid		0.093	0.221	.		0.2	0.271	.
methionine		0.289	0.455	.		0.835	0.873	.
melibiose		0.817	0.861	.		0.495	0.585	.
mannose		0.138	0.273	.		0.366	0.463	.
maltose		0.023	0.103	.		0.179	0.249	.
malic acid		0.039	0.136	.		0.068	0.104	.
maleimide		0.541	0.674	.		0.278	0.358	.
lignoceric acid		0.743	0.813	.		0.92	0.933	.
leucine		0.049	0.153	.		0.18	0.25	.
lactitol		0.069	0.192	.		0.775	0.824	.
isoribose		0.471	0.626	.		0.207	0.279	.
isoheptadecanoic acid		0.933	0.951	.		0.856	0.887	.
inositol-4-monophosphate		0.278	0.445	.		0.049	0.077	.
hypoxanthine		0.064	0.188	.		0.149	0.212	.
homoserine		0.27	0.438	.		0.567	0.646	.
histidine		0.087	0.219	.		0.541	0.622	.
heptadecanoic acid		0.198	0.35	.		0.815	0.859	.
glycyl tyrosine		0.288	0.455	.		0.336	0.427	.
glutamine		0.269	0.438	.		0.37	0.463	.
glutamic acid		0.033	0.135	.		0.668	0.744	.
galactinol		0.049	0.153	.		0.733	0.795	.
fucose		0.006	0.051	.		0.056	0.087	.
erythrose		0.126	0.262	.		0.036	0.059	.
epsilon-caprolactam		0.785	0.841	.		0.866	0.894	.
elaidic acid		0.897	0.926	.		0.14	0.201	.
D-erythro-sphingosine		0.004	0.046	0.112		0.735	0.795	.
cytosin		0.034	0.136	.		0.545	0.624	.
cysteine-glycine		0.097	0.227	.		0.037	0.059	.
cis-gondoic acid		0.135	0.273	.		0.042	0.066	.
cholic acid		0.012	0.075	.		0.263	0.342	.
cholesterone		0.301	0.465	.		0.232	0.307	.
cerotinic acid		0.654	0.761	.		0.172	0.241	.
beta-glycerolphosphate		0.027	0.117	.		0.668	0.744	.
beta-glutamic acid		0.42	0.601	.		0.402	0.493	.
beta-gentiobiose		0.005	0.046	0.124		0.447	0.541	.
behenic acid		0.189	0.339	.		0.116	0.17	.
aspartic acid		0.137	0.273	.		0.387	0.48	.
asparagine		0.239	0.409	.		0.533	0.615	.
arachidic acid		0.237	0.409	.		0.234	0.309	.
alanine		0.101	0.227	.		0.105	0.157	.
adipic acid		0.001	0.014	0.113		0.81	0.857	.
adenosine-5-monophosphate		0.574	0.698	.		0.162	0.228	.
adenine		0.119	0.254	.		0.036	0.059	.
5,6-dihydrouracil		0.507	0.655	.		0.133	0.193	.
4-hydroxycinnamic acid		0.039	0.136	.		0.144	0.205	.
4-aminobutyric acid		0.142	0.276	.		0.242	0.317	.
3-ureidopropionate		0.272	0.438	.		0.099	0.148	.
3-phosphoglycerate		0.805	0.852	.		0.933	0.94	.
3-phenyllactic acid		0.133	0.272	.		0.088	0.133	.
3-hydroxypropionic acid		0.007	0.053	.		0.196	0.266	.
3-hydroxypalmitic acid		0.82	0.861	.		0.644	0.728	.
3-aminoisobutyric acid		0.086	0.218	.		0.467	0.559	.
2-picolinic acid		0.881	0.917	.		0.218	0.292	.
2-monoolein		0.178	0.329	.		0.117	0.171	.
2-methylglyceric acid		0.282	0.449	.		0.499	0.587	.
2-ketoisocaproic acid		0.168	0.315	.		0.721	0.789	.
2-ketoadipic acid		0.073	0.197	.		0.772	0.824	.
2-hydroxyvaleric acid		0.745	0.813	.		0.922	0.933	.
2-hydroxyglutaric acid		0.02	0.098	.		0.487	0.581	.
2,8-dihydroxyquinoline		0.015	0.089	.		0.77	0.824	.
2,5-dihydroxypyrazine		0.52	0.658	.		0.735	0.795	.
1-monoolein		0.917	0.939	.		0.039	0.062	.
1,5-anhydroglucitol		0.673	0.767	.		0.243	0.317	.
